# Supplementary material for: Electrodeposition of Stable Noble-Metal-Free Co-P Electrocatalysts for Hydrogen Evolution Reaction
Source: Materials (Basel). 2023 Jan 7;16(2):593. doi: 10.3390/ma16020593 (PMC9867289; doi:10.3390/ma16020593)
Supplement: Supplementary file 1 [file materials-16-00593-s001.zip]

Archive with 1 entries (1 files):
- materials-2053029-supplementary.pdf
